# Supplementary material for: Congress of multiple dimers is needed for cross-phosphorylation of IRE1α and its RNase activity
Source: Life Sci Alliance. 2024 Jun 17;7(9):e202302562. doi: 10.26508/lsa.202302562 (PMC11184514; doi:10.26508/lsa.202302562)
Supplement: Supplementary file 1 [file LSA-2023-02562_TableS1.xlsx]

## Sheet: Supplementary File 1
	Supplementary File 1: list of cell lines
			transgene
	HeLa cell line	clone	Tet-driven	Mif-driven	parental	reference
	µs IRE1α-GFP S724A/S726A/S729A	µs-37-18	IRE1α-GFP S724A/S726A/S729A	µs	µ910-6 (µs-IRE1 KO)	this work
	µs IRE1α-GFP K121Y	µs-40-10	IRE1α-GFP K121Y	µs	µ910-6 (µs-IRE1 KO)	this work
	µs IRE1α-GFP N906A	µs-RD14-21	IRE1α-GFP N906A	µs	µ910-6 (µs-IRE1 KO)	this work
	µs FV2E-GFP-IRE1α	µs-LT-5	FV2E-IRE1α-GFP	µs	µ910-6 (µs-IRE1 KO)	this work
	µs FV2E-IRE1α-GFP S724D/S726D/S729D	µs-87-4	FV2E-IRE1α-GFP S724D/S726D/S729D	µs	µ910-6 (µs-IRE1 KO)	this work
	µs FV2E-IRE1α-GFP I642G	µs-44-6	FV2E-IRE1α-GFP I642G	µs	µ910-6 (µs-IRE1 KO)	this work
	µs IRE1α-GFP I642G	µs-SRK11-1	IRE1α-GFP I642G	µs	µ910-6 (µs-IRE1 KO)	this work
	µs IRE1α-GFP I642G S724D/S726D/S729D	µs-45-5	IRE1α-GFP I642G S724D/S726D/S729D	µs	µ910-6 (µs-IRE1 KO)	this work
